# Supplementary material for: Epigenetically silenced lncRNA SNAI3-AS1 promotes ferroptosis in glioma via perturbing the m6A-dependent recognition of Nrf2 mRNA mediated by SND1
Source: J Exp Clin Cancer Res. 2023 May 19;42:127. doi: 10.1186/s13046-023-02684-3 (PMC10197824; doi:10.1186/s13046-023-02684-3)
Supplement: Supplementary file 2 — Additional file 2: Supplementary Table 7. Correlation between SNAI3-AS1 and ferropotsis related genes in TCGA and CGGA693 databases. [file 13046_2023_2684_MOESM2_ESM.xlsx]

## Sheet: TCGA
Supplementary Table 7. Correlation between SNAI3-AS1 and ferropotsis related genes in TCGA and CGGA693 databases
Gene	Correlation	Pvalue
HMOX1	-0.599831	0
Nrf2	-0.59912	0
FTL	-0.524518	0
ALOX5	-0.487565	0
NCF2	-0.48478	0
CAPG	-0.467188	0
ARRDC3	-0.467058	0
STEAP3	-0.452537	0
ATF3	-0.443037	0
GDF15	-0.432507	0
NNMT	-0.431688	0
CEBPG	-0.42824	0
HAMP	-0.419333	0
RIPK1	-0.411427	0
IL6	-0.408821	2.22193e-28
AURKA	-0.399371	0
RRM2	-0.396926	0
VEGFA	-0.383697	0
PCK2	-0.366529	0
TFRC	-0.348159	0
DUSP1	-0.336666	1.93983e-19
PRDX1	-0.331593	1.06372e-18
SLC2A1	-0.328941	2.32187e-18
HERPUD1	-0.321862	1.57166e-17
ZNF419	-0.30936	3.34096e-16
HSD17B11	-0.307626	5.00136e-16
SELENOS	-0.300377	2.59198e-15
UBC	-0.298683	3.77401e-15
FTH1	-0.290613	2.17177e-14
DDIT3	-0.283608	9.43529e-14
ACSF2	-0.276263	4.20431e-13
MMP13	-0.274907	4.40478e-13
SP1	-0.271189	1.14929e-12
TXNRD1	-0.268163	2.07278e-12
MAPK14	-0.268093	2.10098e-12
TRIB3	-0.259553	1.06634e-11
SESN2	-0.252577	3.85275e-11
HIC1	-0.25134	4.81877e-11
OXSR1	-0.25059	5.51629e-11
HMGB1	-0.246122	1.22284e-10
ATP5MC3	-0.245853	1.28229e-10
ELAVL1	-0.235787	7.27699e-10
RPL8	-0.225331	4.07552e-09
RELA	-0.217468	1.41204e-08
EIF2AK4	-0.209323	4.87788e-08
CBR1	-0.182794	1.98941e-06
HBA1	-0.169541	1.02309e-05
LRRFIP1	-0.165196	1.77376e-05
JDP2	-0.160943	2.91488e-05
IL33	-0.159511	3.43602e-05
EIF2S1	-0.158219	3.98137e-05
GPX4	-0.148808	0.000112454
SLC3A2	-0.144418	0.000178855
ATF4	-0.125207	0.00117267
IREB2	-0.106523	0.00580055
MT3	-0.103147	0.00756147
YWHAE	-0.100808	0.00904831
TXNIP	-0.0962872	0.0126758
LURAP1L	-0.0764842	0.0478405
CXCL2	-0.04365	0.259128
SLC2A3	-0.0415941	0.282255
MIR30B	-0.0356754	0.356527
SLC2A14	-0.0235094	0.543536
NOS2	-0.0154341	0.689981
TFAP2C	-0.00518884	0.893355
ANGPTL7	0.0174909	0.651319
GABPB1	0.0271566	0.482738
SLC2A12	0.0275583	0.476284
MIR4715	0.0355695	0.357957
ASNS	0.0359999	0.352074
TSC22D3	0.048642	0.20853
TUBE1	0.0547964	0.156509
SLC7A5	0.0571085	0.139738
ALOX12	0.0603956	0.118315
SLC2A8	0.0611438	0.113818
DDIT4	0.0927351	0.0163734
ZFP69B	0.0996932	0.00984414
VLDLR	0.101715	0.00844309
PSAT1	0.109912	0.00441301
CBS	0.119825	0.00190187
ALOX15	0.125911	0.00109059
KLHL24	0.128032	0.000903033
SETD1B	0.131931	0.00062422
SRXN1	0.134176	0.000502393
STMN1	0.136226	0.000410832
GPT2	0.157347	4.39443e-05
GPX2	0.181059	2.395e-06
SLC7A11	0.184762	1.53691e-06
MAP3K5	0.211438	3.5514e-08
BNIP3	0.211823	3.35141e-08
BLOC1S5-TXNDC5	0.230383	1.60413e-09
DRD4	0.278299	2.7914e-13
AGPAT3	0.280258	1.87581e-13
PLIN4	0.334226	4.61034e-19
ALB	0.348282	0
MAFG	0.349368	0
TF	0.363095	0
SLC1A4	0.386819	0
HNF4A	0.439936	4.37865e-33
RGS4	0.452533	0
NGB	0.496804	4.74889e-43
DRD5	0.517854	3.0619e-47
SLC2A6	0.539848	0
ATP6V1G2	0.637372	0

## Sheet: CGGA693
Gene	Correlation	Pvalue
Nrf2	-0.620211	6.5056e-14
OXSR1	-0.499691	4.75339e-45
SP1	-0.493458	8.22513e-44
GABPB1	-0.45551	8.46113e-37
TXNRD1	-0.393832	3.92669e-27
MAPK14	-0.372823	2.8236e-24
HMGB1	-0.364821	3.05642e-23
ARRDC3	-0.348387	3.31062e-21
IREB2	-0.3334	1.87713e-19
ELAVL1	-0.330547	3.95028e-19
TXNIP	-0.328153	7.33012e-19
EIF2S1	-0.321449	4.02079e-18
TFRC	-0.30689	1.40277e-16
HSD17B11	-0.300211	6.7051e-16
AURKA	-0.290364	6.25856e-15
TUBE1	-0.284002	2.53127e-14
XBP1	-0.283492	2.82699e-14
CEBPG	-0.278787	7.75111e-14
RIPK1	-0.276052	1.38103e-13
IL33	-0.259664	3.84643e-12
ZFP69B	-0.258714	4.63191e-12
SLC2A1	-0.255719	8.28263e-12
HIC1	-0.239555	1.6795e-10
LRRFIP1	-0.229823	9.28393e-10
SETD1B	-0.229216	1.03025e-09
BNIP3	-0.228354	1.1938e-09
NCF2	-0.226527	1.62848e-09
VEGFA	-0.225101	2.07095e-09
STEAP3	-0.224417	2.32301e-09
MAFG	-0.218036	6.65854e-09
VLDLR	-0.213684	1.34071e-08
ALOX5	-0.212808	1.54074e-08
ZNF419	-0.20124	9.15142e-08
AGPAT3	-0.200978	9.51734e-08
DUSP1	-0.192402	3.33315e-07
SRXN1	-0.19177	3.64754e-07
MAP3K5	-0.182668	1.29307e-06
ATF3	-0.181866	1.44131e-06
LURAP1L	-0.181464	1.52164e-06
HMOX1	-0.180734	1.67857e-06
RRM2	-0.16544	1.20039e-05
SLC7A5	-0.159216	2.54619e-05
RELA	-0.155832	3.78777e-05
JDP2	-0.151489	6.23153e-05
SELENOS	-0.136428	0.000316005
DDIT4	-0.134217	0.00039575
KLHL24	-0.130656	0.000564559
SLC7A11	-0.122948	0.00118248
GDF15	-0.122103	0.00127918
PSAT1	-0.115946	0.00223505
SLC2A12	-0.107243	0.00471001
TRIB3	-0.106089	0.00517979
IL6	-0.09897	0.00913197
PCK2	-0.0988967	0.0091838
CXCL2	-0.0971724	0.0104824
GPT2	-0.0868861	0.0221686
FTL	-0.0798459	0.0355974
CBR1	-0.0769359	0.0429008
NOS2	-0.0661057	0.0820371
HAMP	-0.0543305	0.153085
YWHAE	-0.0524936	0.16748
NNMT	-0.0516655	0.174292
SESN2	-0.0506863	0.182611
TFAP2C	-0.0357296	0.347638
DDIT3	-0.0150467	0.69254
SLC3A2	-0.0122812	0.7469
ATF4	0.00328492	0.931213
HERPUD1	0.0179465	0.637195
CBS	0.0277041	0.466534
EIF2AK4	0.0278865	0.463603
ALOX15	0.0289992	0.44595
HBA1	0.0526231	0.166433
STMN1	0.0754582	0.0470695
ATP5MC3	0.0818326	0.0312434
SLC2A14	0.0935524	0.0137505
TSC22D3	0.118784	0.00173362
CAPG	0.140278	0.00021184
ATP6V1G2	0.153057	5.21474e-05
ACSF2	0.159045	2.59831e-05
DRD5	0.166857	1.00746e-05
RGS4	0.181936	1.42773e-06
ASNS	0.193438	2.87292e-07
FTH1	0.195089	2.26416e-07
TF	0.195856	2.02529e-07
HNF4A	0.204301	5.76916e-08
DRD4	0.204353	5.72381e-08
PLIN4	0.213092	1.47302e-08
SLC2A3	0.213297	1.42581e-08
SLC1A4	0.247548	3.89476e-11
PRDX1	0.272043	3.18244e-13
GPX2	0.288045	1.04588e-14
SLC2A8	0.299079	8.70613e-16
ALB	0.339031	4.22564e-20
RPL8	0.435422	1.98421e-33
UBC	0.479738	3.56858e-41
SLC2A6	0.505133	3.75603e-46
GPX4	0.560146	1.71416e-58
MT3	0.603764	4.66767e-70
NGB	0.626398	8.51842e-77
