# Supplementary material for: Epigenetically silenced lncRNA SNAI3-AS1 promotes ferroptosis in glioma via perturbing the m6A-dependent recognition of Nrf2 mRNA mediated by SND1
Source: J Exp Clin Cancer Res. 2023 May 19;42:127. doi: 10.1186/s13046-023-02684-3 (PMC10197824; doi:10.1186/s13046-023-02684-3)
Supplement: Supplementary file 3 — Additional file 3: Supplementary Table 8. Mass spectrometry to identify SNAI3-AS1 binding proteins. [file 13046_2023_2684_MOESM3_ESM.xlsx]

## Sheet: Sheet1
Supplementary Table 8. Mass spectrometry to identify SNAI3-AS1 binding proteins
Accession	Gene	Description	Mw(kDa)	Length	SNAI3-AS1/NC	log2 SNAI3-AS1/NC	Diff Sig	Count	SNAI3-AS1	NC
P15927	RPA2	Replication protein A 32 kDa subunit OS=Homo sapiens OX=9606 GN=RPA2 PE=1 SV=1	29.247	270	1759.94	10.7813	+	1	28.2602	17.4788
P17677	GAP43	Neuromodulin OS=Homo sapiens OX=9606 GN=GAP43 PE=1 SV=1	24.803	238	273.772	8.09683	+	1	27.307	19.2101
P27694	RPA1	Replication protein A 70 kDa DNA-binding subunit OS=Homo sapiens OX=9606 GN=RPA1 PE=1 SV=2	68.138	616	241.943	7.91852	+	2	29.2751	21.3565
K7EQL6	USP32	Ubiquitinyl hydrolase 1 OS=Homo sapiens OX=9606 GN=USP32 PE=1 SV=1	143.938	1274	119.041	6.89531	+	2	27.8753	20.9799
Q04837	SSBP1	Single-stranded DNA-binding protein, mitochondrial OS=Homo sapiens OX=9606 GN=SSBP1 PE=1 SV=1	17.26	148	110.007	6.78146	+	2	29.9506	23.1691
P35244	RPA3	Replication protein A 14 kDa subunit OS=Homo sapiens OX=9606 GN=RPA3 PE=1 SV=1	13.569	121	53.9327	5.75309	+	2	27.616	21.8629
O95363	FARS2	Phenylalanine--tRNA ligase, mitochondrial OS=Homo sapiens OX=9606 GN=FARS2 PE=1 SV=1	52.357	451	44.787	5.48501	+	1	25.0576	19.5726
B0QYK0	EWSR1	RNA-binding protein EWS OS=Homo sapiens OX=9606 GN=EWSR1 PE=1 SV=1	64.929	618	30.3418	4.92323	+	2	26.8281	21.9048
P62861	FAU	40S ribosomal protein S30 OS=Homo sapiens OX=9606 GN=FAU PE=1 SV=1	6.648	59	12.5308	3.64741	+	1	21.5265	17.879
Q7KZF4	SND1	Staphylococcal nuclease domain-containing protein 1 OS=Homo sapiens OX=9606 GN=SND1 PE=1 SV=1	101.997	910	11.7667	3.55664	+	1	22.6294	19.0728
P35637	FUS	RNA-binding protein FUS OS=Homo sapiens OX=9606 GN=FUS PE=1 SV=1	53.426	526	10.9016	3.44647	+	2	26.8893	23.4428
C9JXV0	TP53BP1	TP53-binding protein 1 (Fragment) OS=Homo sapiens OX=9606 GN=TP53BP1 PE=1 SV=1	111.664	1033	10.2069	3.35148	+	1	22.502	19.1505
Q86V81	ALYREF	THO complex subunit 4 OS=Homo sapiens OX=9606 GN=ALYREF PE=1 SV=3	26.888	257	7.46833	2.90079	+	2	26.5285	23.6277
Q5SZ64	SF3B4	Splicing factor 3B subunit 4 (Fragment) OS=Homo sapiens OX=9606 GN=SF3B4 PE=1 SV=1	20.689	190	7.16443	2.84085	+	2	20.3512	17.5104
F8VZA3	RPL6	60S ribosomal protein L6 (Fragment) OS=Homo sapiens OX=9606 GN=RPL6 PE=1 SV=1	11.571	105	6.54064	2.70943	+	1	21.8295	19.1201
Q92520	FAM3C	Protein FAM3C OS=Homo sapiens OX=9606 GN=FAM3C PE=1 SV=1	24.68	227	6.42487	2.68367	+	1	20.4824	17.7987
M0R0K9	TRIM28	Transcription intermediary factor 1-beta (Fragment) OS=Homo sapiens OX=9606 GN=TRIM28 PE=1 SV=1	48.435	460	6.16137	2.62325	+	1	20.544	17.9207
H7C547	ATP1B3	Sodium/potassium-transporting ATPase subunit beta-3 (Fragment) OS=Homo sapiens OX=9606 GN=ATP1B3 PE=1 SV=1	4.917	43	5.65973	2.50073	+	1	21.1262	18.6255
O95197	RTN3	Reticulon-3 OS=Homo sapiens OX=9606 GN=RTN3 PE=1 SV=2	112.611	1032	5.57363	2.47862	+	1	21.2019	18.7233
P08579	SNRPB2	U2 small nuclear ribonucleoprotein B'' OS=Homo sapiens OX=9606 GN=SNRPB2 PE=1 SV=1	25.486	225	5.38517	2.42899	+	1	21.4193	18.9903
P62906	RPL10A	60S ribosomal protein L10a OS=Homo sapiens OX=9606 GN=RPL10A PE=1 SV=2	24.831	217	5.3486	2.41916	+	1	21.111	18.6919
C9JE79	CALD1	Caldesmon (Fragment) OS=Homo sapiens OX=9606 GN=CALD1 PE=1 SV=1	9.032	72	5.33554	2.41563	+	1	21.1252	18.7095
A0A075B6F6	HM13	Minor histocompatibility antigen H13 (Fragment) OS=Homo sapiens OX=9606 GN=HM13 PE=1 SV=1	30.162	272	4.45776	2.15632	+	1	21.4461	19.2898
P60059	SEC61G	Protein transport protein Sec61 subunit gamma OS=Homo sapiens OX=9606 GN=SEC61G PE=1 SV=1	7.741	68	3.79299	1.92333	+	2	21.7433	19.82
Q08554	DSC1	Desmocollin-1 OS=Homo sapiens OX=9606 GN=DSC1 PE=1 SV=2	99.987	894	3.66588	1.87416	+	2	21.5085	19.6344
I6L8B7	FABP5	Fatty acid-binding protein 5 OS=Homo sapiens OX=9606 GN=FABP5 PE=1 SV=1	11.257	101	3.60182	1.84872	+	2	21.0826	19.2339
Q9NQC3	RTN4	Reticulon-4 OS=Homo sapiens OX=9606 GN=RTN4 PE=1 SV=2	129.931	1192	3.57326	1.83724	+	1	21.768	19.9307
H0YFZ4	INPPL1	Phosphatidylinositol 3,4,5-trisphosphate 5-phosphatase 2 (Fragment) OS=Homo sapiens OX=9606 GN=INPPL1 PE=1 SV=1	20.447	197	3.39609	1.76387	+	1	21.2529	19.489
E7EUE0	CACNA2D4	Voltage-dependent calcium channel subunit alpha-2/delta-4 OS=Homo sapiens OX=9606 GN=CACNA2D4 PE=1 SV=1	68.026	601	3.32316	1.73255	+	1	19.8351	18.1025
P01042	KNG1	Kininogen-1 OS=Homo sapiens OX=9606 GN=KNG1 PE=1 SV=2	71.957	644	2.94404	1.5578	+	2	21.4488	19.891
A0A2R8Y4E6	PDE8B	Phosphodiesterase OS=Homo sapiens OX=9606 GN=PDE8B PE=3 SV=1	86.35	761	2.75734	1.46328	+	2	23.9065	22.4432
M0R3C3	TECR	Very-long-chain enoyl-CoA reductase OS=Homo sapiens OX=9606 GN=TECR PE=1 SV=1	11.774	105	2.73504	1.45156	+	2	21.8881	20.4365
Q49AN9	SNRPG	Small nuclear ribonucleoprotein G OS=Homo sapiens OX=9606 GN=SNRPG PE=1 SV=1	7.101	64	2.61676	1.38778	+	2	22.162	20.7743
P05204	HMGN2	Non-histone chromosomal protein HMG-17 OS=Homo sapiens OX=9606 GN=HMGN2 PE=1 SV=3	9.393	90	2.58248	1.36876	+	1	19.4954	18.1266
A0A0C4DGA6	HLTF	Helicase-like transcription factor OS=Homo sapiens OX=9606 GN=HLTF PE=1 SV=1	113.858	1008	2.537	1.34312	+	1	20.5637	19.2206
J3KTL2	SRSF1	Serine/arginine-rich splicing factor 1 OS=Homo sapiens OX=9606 GN=SRSF1 PE=1 SV=1	28.329	253	2.44414	1.28933	+	2	20.2913	19.002
A0A0A0MSS4	NUDC	Nuclear migration protein nudC (Fragment) OS=Homo sapiens OX=9606 GN=NUDC PE=1 SV=1	15.296	133	2.4006	1.2634	+	2	21.6064	20.343
H3BSV8	GSPT1	Eukaryotic peptide chain release factor GTP-binding subunit ERF3A (Fragment) OS=Homo sapiens OX=9606 GN=GSPT1 PE=1 SV=1	22.169	199	2.35375	1.23496	+	1	20.6502	19.4152
Q00610	CLTC	Clathrin heavy chain 1 OS=Homo sapiens OX=9606 GN=CLTC PE=1 SV=5	191.615	1675	2.30462	1.20453	+	2	24.1619	22.9574
P53999	SUB1	Activated RNA polymerase II transcriptional coactivator p15 OS=Homo sapiens OX=9606 GN=SUB1 PE=1 SV=3	14.395	127	2.26183	1.17749	+	2	22.9432	21.7658
P38159	RBMX	RNA-binding motif protein, X chromosome OS=Homo sapiens OX=9606 GN=RBMX PE=1 SV=3	42.332	391	2.24124	1.1643	+	2	23.4628	22.2985
K7EMV3	H3-3B	Histone H3 OS=Homo sapiens OX=9606 GN=H3-3B PE=1 SV=1	10.334	92	2.17422	1.1205	+	2	21.7355	20.615
G3V1M7	ACADVL	Very long-chain-specific acyl-CoA dehydrogenase, mitochondrial (Fragment) OS=Homo sapiens OX=9606 GN=ACADVL PE=1 SV=2	30.765	282	2.15944	1.11066	+	2	22.8414	21.7307
C9JJT5	ATP5MF-PTCD1	ATP synthase membrane subunit f OS=Homo sapiens OX=9606 GN=ATP5MF-PTCD1 PE=3 SV=2	5.915	54	2.13425	1.09373	+	2	21.6673	20.5736
A0A2R8Y5P9	SHROOM3	Protein Shroom3 OS=Homo sapiens OX=9606 GN=SHROOM3 PE=1 SV=1	208.05	1915	2.07659	1.05421	+	2	29.3353	28.281
Q71UI9	H2AZ2	Histone H2A.V OS=Homo sapiens OX=9606 GN=H2AZ2 PE=1 SV=3	13.509	128	2.04324	1.03086	+	2	23.4169	22.386
C9JYQ9	RPL22L1	60S ribosomal protein L22-like 1 OS=Homo sapiens OX=9606 GN=RPL22L1 PE=1 SV=1	14.478	121	2.03631	1.02596	+	2	24.1914	23.1655
Q9NQ50	MRPL40	39S ribosomal protein L40, mitochondrial OS=Homo sapiens OX=9606 GN=MRPL40 PE=1 SV=1	24.49	206	1.92404	0.944138	+	1	19.0254	18.0812
E9PH38	PPP2R1A	Serine/threonine-protein phosphatase 2A 65 kDa regulatory subunit A alpha isoform (Fragment) OS=Homo sapiens OX=9606 GN=PPP2R1A PE=1 SV=2	14.62	132	1.88979	0.91823	+	2	21.6604	20.7422
J3QL05	SRSF2	Serine/arginine-rich splicing factor 2 (Fragment) OS=Homo sapiens OX=9606 GN=SRSF2 PE=1 SV=1	15.156	130	1.86727	0.900932	+	2	21.7367	20.8358
O60884	DNAJA2	DnaJ homolog subfamily A member 2 OS=Homo sapiens OX=9606 GN=DNAJA2 PE=1 SV=1	45.746	412	1.85699	0.892967	+	1	19.9783	19.0853
O43809	NUDT21	Cleavage and polyadenylation specificity factor subunit 5 OS=Homo sapiens OX=9606 GN=NUDT21 PE=1 SV=1	26.227	227	1.81424	0.859363	+	2	22.3537	21.4944
D6RAE9	SFXN1	Sideroflexin-1 OS=Homo sapiens OX=9606 GN=SFXN1 PE=1 SV=1	6.595	56	1.79639	0.8451	+	2	20.6548	19.8097
P14927	UQCRB	Cytochrome b-c1 complex subunit 7 OS=Homo sapiens OX=9606 GN=UQCRB PE=1 SV=2	13.53	111	1.77333	0.82646	+	2	20.9392	20.1127
E7EPF2	RBMS1	RNA-binding motif, single-stranded-interacting protein 1 (Fragment) OS=Homo sapiens OX=9606 GN=RBMS1 PE=1 SV=8	13.713	127	1.76743	0.821649	+	2	19.6037	18.7821
P06702	S100A9	Protein S100-A9 OS=Homo sapiens OX=9606 GN=S100A9 PE=1 SV=1	13.242	114	1.74584	0.803917	+	2	22.7689	21.965
P61978	HNRNPK	Heterogeneous nuclear ribonucleoprotein K OS=Homo sapiens OX=9606 GN=HNRNPK PE=1 SV=1	50.976	463	1.74013	0.799193	+	2	26.2782	25.479
A0A087X2D0	SRSF3	Serine/arginine-rich-splicing factor 3 OS=Homo sapiens OX=9606 GN=SRSF3 PE=1 SV=1	10.321	95	1.70953	0.773596	+	2	22.7161	21.9425
Q14974	KPNB1	Importin subunit beta-1 OS=Homo sapiens OX=9606 GN=KPNB1 PE=1 SV=2	97.17	876	1.68554	0.753207	+	2	23.8647	23.1115
E9PJT3	SF3B2	Splicing factor 3B subunit 2 (Fragment) OS=Homo sapiens OX=9606 GN=SF3B2 PE=1 SV=1	29.135	273	1.62379	0.699366	+	2	20.6932	19.9938
P0CG48	UBC	Polyubiquitin-C OS=Homo sapiens OX=9606 GN=UBC PE=1 SV=3	77.039	685	1.59416	0.672792	+	2	29.2824	28.6096
Q15907	RAB11B	Ras-related protein Rab-11B OS=Homo sapiens OX=9606 GN=RAB11B PE=1 SV=4	24.489	218	1.57897	0.65898	+	2	23.6422	22.9832
E9PFN5	GSTK1	Glutathione S-transferase kappa OS=Homo sapiens OX=9606 GN=GSTK1 PE=1 SV=1	21.707	190	1.54423	0.626892	+	2	22.3666	21.7397
Q8NC51	SERBP1	Plasminogen activator inhibitor 1 RNA-binding protein OS=Homo sapiens OX=9606 GN=SERBP1 PE=1 SV=2	44.965	408	1.49593	0.581044		2	24.5323	23.9513
F6UXX1	SYNCRIP	Heterogeneous nuclear ribonucleoprotein Q (Fragment) OS=Homo sapiens OX=9606 GN=SYNCRIP PE=1 SV=1	20.257	185	1.48721	0.572611		2	23.8275	23.2549
P62805	H4C1	Histone H4 OS=Homo sapiens OX=9606 GN=H4C1 PE=1 SV=2	11.367	103	1.46877	0.55461		2	22.8424	22.2878
Q00325	SLC25A3	Phosphate carrier protein, mitochondrial OS=Homo sapiens OX=9606 GN=SLC25A3 PE=1 SV=2	40.095	362	1.46829	0.554141		2	23.6221	23.068
E9PPU1	RPS3	40S ribosomal protein S3 OS=Homo sapiens OX=9606 GN=RPS3 PE=1 SV=1	17.407	158	1.46768	0.553533		2	21.682	21.1284
E5RK01	FAXDC2	Fatty acid hydroxylase domain-containing protein 2 (Fragment) OS=Homo sapiens OX=9606 GN=FAXDC2 PE=4 SV=8	3.581	31	1.46529	0.551182		2	25.6489	25.0978
E9PN17	ATP5MG	ATP synthase subunit g, mitochondrial OS=Homo sapiens OX=9606 GN=ATP5MG PE=1 SV=1	8.452	76	1.45791	0.543905		2	22.0215	21.4776
P35579	MYH9	Myosin-9 OS=Homo sapiens OX=9606 GN=MYH9 PE=1 SV=4	226.532	1960	1.45242	0.538463		2	28.8155	28.2771
S4R3B5	SEC61B	Protein transport protein Sec61 subunit beta OS=Homo sapiens OX=9606 GN=SEC61B PE=1 SV=1	4.874	42	1.44096	0.527031		2	22.5976	22.0706
C9JFN4	BZW1	Basic leucine zipper and W2 domain-containing protein 1 (Fragment) OS=Homo sapiens OX=9606 GN=BZW1 PE=1 SV=1	24.344	216	1.4235	0.509447		2	19.7507	19.2412
A0A0D9SF53	DDX3X	RNA helicase OS=Homo sapiens OX=9606 GN=DDX3X PE=1 SV=1	81.477	733	1.41554	0.501353		2	20.4072	19.9058
A0AVT1	UBA6	Ubiquitin-like modifier-activating enzyme 6 OS=Homo sapiens OX=9606 GN=UBA6 PE=1 SV=1	117.97	1052	1.3929	0.478095		2	20.7167	20.2386
Q99880	H2BC13	Histone H2B type 1-L OS=Homo sapiens OX=9606 GN=H2BC13 PE=1 SV=3	13.952	126	1.37632	0.460817		2	22.8164	22.3556
Q5JU67	CFAP157	Cilia- and flagella-associated protein 157 OS=Homo sapiens OX=9606 GN=CFAP157 PE=2 SV=1	60.533	520	1.37368	0.458042		2	22.3598	21.9017
G3V279	ERH	Enhancer of rudimentary homolog OS=Homo sapiens OX=9606 GN=ERH PE=1 SV=1	8.203	71	1.33863	0.420755		2	21.9112	21.4905
Q9UL36	ZNF236	Zinc finger protein 236 OS=Homo sapiens OX=9606 GN=ZNF236 PE=1 SV=2	203.704	1845	1.33228	0.413893		2	30.572	30.1581
E5RHC7	EIF3H	Eukaryotic translation initiation factor 3 subunit H OS=Homo sapiens OX=9606 GN=EIF3H PE=1 SV=1	4.319	46	1.32907	0.410414		2	21.2186	20.8082
Q14849	STARD3	StAR-related lipid transfer protein 3 OS=Homo sapiens OX=9606 GN=STARD3 PE=1 SV=2	50.502	445	1.32674	0.407884		2	27.2679	26.8601
C9J931	RHEB	GTP-binding protein Rheb OS=Homo sapiens OX=9606 GN=RHEB PE=1 SV=1	8.674	79	1.31893	0.399364		2	20.1938	19.7944
F8W1R7	MYL6	Myosin light polypeptide 6 OS=Homo sapiens OX=9606 GN=MYL6 PE=1 SV=1	16.29	145	1.30954	0.389056		2	27.1306	26.7415
C9JM14	BCAP31	B-cell receptor-associated protein (Fragment) OS=Homo sapiens OX=9606 GN=BCAP31 PE=1 SV=1	15.979	138	1.29159	0.369147		2	21.3294	20.9603
P62277	RPS13	40S ribosomal protein S13 OS=Homo sapiens OX=9606 GN=RPS13 PE=1 SV=2	17.222	151	1.28757	0.364653		2	25.4375	25.0728
P46977	STT3A	Dolichyl-diphosphooligosaccharide--protein glycosyltransferase subunit STT3A OS=Homo sapiens OX=9606 GN=STT3A PE=1 SV=2	80.53	705	1.28666	0.363633		2	20.5109	20.1473
Q96AG4	LRRC59	Leucine-rich repeat-containing protein 59 OS=Homo sapiens OX=9606 GN=LRRC59 PE=1 SV=1	34.93	307	1.28661	0.363573		2	25.3573	24.9937
K7EMT0	SF3A2	Splicing factor 3A subunit 2 (Fragment) OS=Homo sapiens OX=9606 GN=SF3A2 PE=1 SV=2	15.224	135	1.26725	0.341702		2	20.7269	20.3852
P51148	RAB5C	Ras-related protein Rab-5C OS=Homo sapiens OX=9606 GN=RAB5C PE=1 SV=2	23.483	216	1.26599	0.340265		2	21.4804	21.1401
Q15125	EBP	3-beta-hydroxysteroid-Delta(8),Delta(7)-isomerase OS=Homo sapiens OX=9606 GN=EBP PE=1 SV=3	26.353	230	1.26131	0.334924		2	22.9793	22.6443
P19105	MYL12A	Myosin regulatory light chain 12A OS=Homo sapiens OX=9606 GN=MYL12A PE=1 SV=2	19.794	171	1.26119	0.334788		2	26.8554	26.5206
E9PQK5	RRAS2	Ras-related protein R-Ras2 OS=Homo sapiens OX=9606 GN=RRAS2 PE=1 SV=1	5.088	47	1.2603	0.333766		2	20.5592	20.2254
P51991	HNRNPA3	Heterogeneous nuclear ribonucleoprotein A3 OS=Homo sapiens OX=9606 GN=HNRNPA3 PE=1 SV=2	39.595	378	1.25847	0.331673		2	23.6152	23.2835
Q56VL3	OCIAD2	OCIA domain-containing protein 2 OS=Homo sapiens OX=9606 GN=OCIAD2 PE=1 SV=1	16.954	154	1.25313	0.325536		2	22.1345	21.8089
Q8WUH6	TMEM263	Transmembrane protein 263 OS=Homo sapiens OX=9606 GN=TMEM263 PE=1 SV=1	11.748	116	1.24508	0.316241		2	23.1995	22.8833
E9PRJ3	CD151	Tetraspanin (Fragment) OS=Homo sapiens OX=9606 GN=CD151 PE=1 SV=1	19.792	178	1.23513	0.30466		2	21.4533	21.1486
Q9BVK6	TMED9	Transmembrane emp24 domain-containing protein 9 OS=Homo sapiens OX=9606 GN=TMED9 PE=1 SV=2	27.277	235	1.23085	0.299653		2	25.4455	25.1458
M0R0I5	KHSRP	Far upstream element-binding protein 2 (Fragment) OS=Homo sapiens OX=9606 GN=KHSRP PE=1 SV=1	29.456	279	1.18979	0.25071		2	22.3174	22.0667
A0A087WW66	PSMD1	26S proteasome non-ATPase regulatory subunit 1 OS=Homo sapiens OX=9606 GN=PSMD1 PE=1 SV=1	105.851	953	1.18824	0.248822		2	20.1244	19.8756
C9JB90	RAB6B	Ras-related protein Rab-6B (Fragment) OS=Homo sapiens OX=9606 GN=RAB6B PE=4 SV=1	5.858	49	1.1776	0.235852		2	23.2413	23.0055
P61225	RAP2B	Ras-related protein Rap-2b OS=Homo sapiens OX=9606 GN=RAP2B PE=1 SV=1	20.504	183	1.17143	0.228274		2	21.1625	20.9342
E9PJG4	FDFT1	Squalene synthase (Fragment) OS=Homo sapiens OX=9606 GN=FDFT1 PE=1 SV=1	17.719	150	1.16707	0.222894		2	19.9955	19.7726
Q9NXW2	DNAJB12	DnaJ homolog subfamily B member 12 OS=Homo sapiens OX=9606 GN=DNAJB12 PE=1 SV=5	41.86	375	1.1447	0.194964		2	20.9389	20.7439
P27708	CAD	CAD protein OS=Homo sapiens OX=9606 GN=CAD PE=1 SV=3	242.984	2225	1.14288	0.192671		2	21.6277	21.4351
P61313	RPL15	60S ribosomal protein L15 OS=Homo sapiens OX=9606 GN=RPL15 PE=1 SV=2	24.146	204	1.13594	0.183891		2	22.4804	22.2965
P27824	CANX	Calnexin OS=Homo sapiens OX=9606 GN=CANX PE=1 SV=2	67.568	592	1.12851	0.174425		2	23.6936	23.5192
P36578	RPL4	60S ribosomal protein L4 OS=Homo sapiens OX=9606 GN=RPL4 PE=1 SV=5	47.697	427	1.12696	0.172442		2	23.5134	23.341
P80723	BASP1	Brain acid soluble protein 1 OS=Homo sapiens OX=9606 GN=BASP1 PE=1 SV=2	22.693	227	1.1255	0.170564		2	24.2161	24.0455
Q96TA1	NIBAN2	Protein Niban 2 OS=Homo sapiens OX=9606 GN=NIBAN2 PE=1 SV=3	84.138	746	1.12289	0.167216		2	19.9031	19.7359
P39656	DDOST	Dolichyl-diphosphooligosaccharide--protein glycosyltransferase 48 kDa subunit OS=Homo sapiens OX=9606 GN=DDOST PE=1 SV=4	50.801	456	1.1169	0.159503		2	23.8467	23.6872
Q58FF8	HSP90AB2P	Putative heat shock protein HSP 90-beta 2 OS=Homo sapiens OX=9606 GN=HSP90AB2P PE=1 SV=2	44.349	381	1.11577	0.158044		2	21.996	21.838
P22626	HNRNPA2B1	Heterogeneous nuclear ribonucleoproteins A2/B1 OS=Homo sapiens OX=9606 GN=HNRNPA2B1 PE=1 SV=2	37.43	353	1.11298	0.15443		2	23.7265	23.5721
P62745	RHOB	Rho-related GTP-binding protein RhoB OS=Homo sapiens OX=9606 GN=RHOB PE=1 SV=1	22.123	196	1.11151	0.152527		2	24.0553	23.9028
P62820	RAB1A	Ras-related protein Rab-1A OS=Homo sapiens OX=9606 GN=RAB1A PE=1 SV=3	22.678	205	1.10789	0.147813		2	26.0685	25.9207
F5H7F6	MGST1	Microsomal glutathione S-transferase 1 (Fragment) OS=Homo sapiens OX=9606 GN=MGST1 PE=1 SV=1	8.886	77	1.1064	0.145871		2	21.1547	21.0088
P51149	RAB7A	Ras-related protein Rab-7a OS=Homo sapiens OX=9606 GN=RAB7A PE=1 SV=1	23.49	207	1.10447	0.143357		2	24.0163	23.873
P07737	PFN1	Profilin-1 OS=Homo sapiens OX=9606 GN=PFN1 PE=1 SV=2	15.054	140	1.10144	0.139391		2	25.3186	25.1792
O14966	RAB29	Ras-related protein Rab-7L1 OS=Homo sapiens OX=9606 GN=RAB29 PE=1 SV=1	23.155	203	1.10085	0.138624		2	20.2381	20.0994
P40429	RPL13A	60S ribosomal protein L13a OS=Homo sapiens OX=9606 GN=RPL13A PE=1 SV=2	23.577	203	1.09726	0.133906		2	22.4507	22.3168
H0YLP6	RPL28	60S ribosomal protein L28 OS=Homo sapiens OX=9606 GN=RPL28 PE=1 SV=1	9.657	89	1.09323	0.128601		2	20.9661	20.8375
P62081	RPS7	40S ribosomal protein S7 OS=Homo sapiens OX=9606 GN=RPS7 PE=1 SV=1	22.127	194	1.09257	0.127729		2	24.6003	24.4725
P61619	SEC61A1	Protein transport protein Sec61 subunit alpha isoform 1 OS=Homo sapiens OX=9606 GN=SEC61A1 PE=1 SV=2	52.265	476	1.09205	0.127034		2	21.9868	21.8597
P62753	RPS6	40S ribosomal protein S6 OS=Homo sapiens OX=9606 GN=RPS6 PE=1 SV=1	28.681	249	1.08462	0.117195		2	23.1136	22.9964
J3KT73	RPL38	60S ribosomal protein L38 OS=Homo sapiens OX=9606 GN=RPL38 PE=1 SV=1	7.565	64	1.083	0.115028		2	23.0419	22.9269
P26641	EEF1G	Elongation factor 1-gamma OS=Homo sapiens OX=9606 GN=EEF1G PE=1 SV=3	50.119	437	1.08099	0.112351		2	22.5685	22.4561
O00483	NDUFA4	Cytochrome c oxidase subunit NDUFA4 OS=Homo sapiens OX=9606 GN=NDUFA4 PE=1 SV=1	9.37	81	1.07073	0.0985937		2	23.0407	22.9422
H0YJW7	SLIRP	SRA stem-loop-interacting RNA-binding protein, mitochondrial (Fragment) OS=Homo sapiens OX=9606 GN=SLIRP PE=1 SV=1	8.692	76	1.06964	0.0971205		2	20.9676	20.8705
P62873	GNB1	Guanine nucleotide-binding protein G(I)/G(S)/G(T) subunit beta-1 OS=Homo sapiens OX=9606 GN=GNB1 PE=1 SV=3	37.377	340	1.06953	0.0969717		2	23.6421	23.5451
E9PKZ0	RPL8	60S ribosomal protein L8 (Fragment) OS=Homo sapiens OX=9606 GN=RPL8 PE=1 SV=1	22.389	205	1.06923	0.0965695		2	22.8088	22.7122
P08708	RPS17	40S ribosomal protein S17 OS=Homo sapiens OX=9606 GN=RPS17 PE=1 SV=2	15.55	135	1.06038	0.084582		2	22.7404	22.6558
E9PC71	HPCAL1	Hippocalcin-like protein 1 OS=Homo sapiens OX=9606 GN=HPCAL1 PE=1 SV=1	20.272	175	1.05424	0.0762032		2	22.5263	22.4501
X1WI22	SAR1A	GTP-binding protein SAR1a (Fragment) OS=Homo sapiens OX=9606 GN=SAR1A PE=1 SV=7	5.757	50	1.05363	0.0753697		2	21.0961	21.0207
P08238	HSP90AB1	Heat shock protein HSP 90-beta OS=Homo sapiens OX=9606 GN=HSP90AB1 PE=1 SV=4	83.264	724	1.05155	0.0725165		2	26.7388	26.6663
F5GY37	PHB2	Prohibitin OS=Homo sapiens OX=9606 GN=PHB2 PE=1 SV=1	29.723	267	1.05082	0.07152		2	23.0472	22.9756
P39019	RPS19	40S ribosomal protein S19 OS=Homo sapiens OX=9606 GN=RPS19 PE=1 SV=2	16.061	145	1.05032	0.0708327		2	25.225	25.1542
A0A0D9SEM9	DDX39A	ATP-dependent RNA helicase DDX39A (Fragment) OS=Homo sapiens OX=9606 GN=DDX39A PE=1 SV=1	10.925	96	1.05026	0.0707496		2	21.0444	20.9737
P11498	PC	Pyruvate carboxylase, mitochondrial OS=Homo sapiens OX=9606 GN=PC PE=1 SV=2	129.634	1178	1.04942	0.0695976		2	30.8602	30.7906
Q14764	MVP	Major vault protein OS=Homo sapiens OX=9606 GN=MVP PE=1 SV=4	99.327	893	1.04693	0.0661617		2	21.89	21.8238
V9GY25	PFKP	ATP-dependent 6-phosphofructokinase, platelet type (Fragment) OS=Homo sapiens OX=9606 GN=PFKP PE=1 SV=1	12.948	118	1.04664	0.0657681		2	20.4356	20.3699
A0A087X0W4	ACACA	Acetyl-CoA carboxylase 1 (Fragment) OS=Homo sapiens OX=9606 GN=ACACA PE=1 SV=1	10.807	94	1.04242	0.0599417		2	24.2304	24.1704
J3QR09	RPL19	Ribosomal protein L19 OS=Homo sapiens OX=9606 GN=RPL19 PE=1 SV=1	23.135	193	1.04097	0.0579348		2	21.9886	21.9307
P61106	RAB14	Ras-related protein Rab-14 OS=Homo sapiens OX=9606 GN=RAB14 PE=1 SV=4	23.897	215	1.03992	0.0564677		2	21.7745	21.718
Q8N3K9	CMYA5	Cardiomyopathy-associated protein 5 OS=Homo sapiens OX=9606 GN=CMYA5 PE=1 SV=3	449.211	4069	1.03873	0.0548181		2	24.3017	24.2468
B1AN99	PRSS3	Trypsin-3 (Fragment) OS=Homo sapiens OX=9606 GN=PRSS3 PE=1 SV=8	19.288	177	1.03649	0.0517079		2	25.1947	25.143
P61224	RAP1B	Ras-related protein Rap-1b OS=Homo sapiens OX=9606 GN=RAP1B PE=1 SV=1	20.825	184	1.0358	0.0507407		2	22.422	22.3712
O94925	GLS	Glutaminase kidney isoform, mitochondrial OS=Homo sapiens OX=9606 GN=GLS PE=1 SV=1	73.461	669	1.03505	0.0497069		2	23.7108	23.6611
C9JPM4	ARF4	ADP-ribosylation factor 4 (Fragment) OS=Homo sapiens OX=9606 GN=ARF4 PE=1 SV=1	14.553	127	1.03165	0.044959		2	24.1671	24.1222
F8VYN9	ARL1	ADP-ribosylation factor-like protein 1 OS=Homo sapiens OX=9606 GN=ARL1 PE=1 SV=1	21.778	194	1.02969	0.0422034		2	21.7202	21.678
P68871	HBB	Hemoglobin subunit beta OS=Homo sapiens OX=9606 GN=HBB PE=1 SV=2	15.998	147	1.0295	0.0419455		2	23.4571	23.4152
M0QZN2	RPS5	40S ribosomal protein S5 OS=Homo sapiens OX=9606 GN=RPS5 PE=1 SV=1	14.763	134	1.0289	0.0411006		2	21.8585	21.8174
M0R0Y3	RUVBL2	RuvB-like helicase OS=Homo sapiens OX=9606 GN=RUVBL2 PE=1 SV=1	38.756	354	1.02826	0.0402076		2	21.8192	21.779
M0R0P7	RPL18A	60S ribosomal protein L18a OS=Homo sapiens OX=9606 GN=RPL18A PE=1 SV=1	16.177	137	1.02531	0.0360627		2	21.667	21.6309
P17931	LGALS3	Galectin-3 OS=Homo sapiens OX=9606 GN=LGALS3 PE=1 SV=5	26.152	250	1.02064	0.0294722		2	20.9618	20.9324
P13073	COX4I1	Cytochrome c oxidase subunit 4 isoform 1, mitochondrial OS=Homo sapiens OX=9606 GN=COX4I1 PE=1 SV=1	19.577	169	1.01729	0.024734		2	23.0836	23.0589
C9J0F2	PCMT1	Protein-L-isoaspartate(D-aspartate) O-methyltransferase (Fragment) OS=Homo sapiens OX=9606 GN=PCMT1 PE=1 SV=1	10.38	96	1.01684	0.0240976		2	20.2601	20.236
J3KTA4	DDX5	DEAD box protein 5 OS=Homo sapiens OX=9606 GN=DDX5 PE=1 SV=1	69.087	614	1.01405	0.0201296		2	21.0887	21.0685
P00338	LDHA	L-lactate dehydrogenase A chain OS=Homo sapiens OX=9606 GN=LDHA PE=1 SV=2	36.689	332	1.01195	0.0171409		2	24.7532	24.7361
A0A590UJG6	DYTN	Dystrotelin (Fragment) OS=Homo sapiens OX=9606 GN=DYTN PE=4 SV=1	13.139	117	1.0107	0.0153545		2	23.2083	23.1929
Q5VVC8	RPL11	60S ribosomal protein L11 OS=Homo sapiens OX=9606 GN=RPL11 PE=1 SV=2	19.024	167	1.00633	0.0091006		2	23.2025	23.1934
A6NLM8	SSR4	Signal sequence receptor subunit delta OS=Homo sapiens OX=9606 GN=SSR4 PE=1 SV=1	16.246	148	1.00476	0.00685304		2	21.6412	21.6344
P04843	RPN1	Dolichyl-diphosphooligosaccharide--protein glycosyltransferase subunit 1 OS=Homo sapiens OX=9606 GN=RPN1 PE=1 SV=1	68.569	607	0.999267	-0.00105826		2	22.3416	22.3426
P61981	YWHAG	14-3-3 protein gamma OS=Homo sapiens OX=9606 GN=YWHAG PE=1 SV=2	28.303	247	0.99709	-0.00420459		2	22.1196	22.1238
P69905	HBA1	Hemoglobin subunit alpha OS=Homo sapiens OX=9606 GN=HBA1 PE=1 SV=2	15.258	142	0.995845	-0.00600701		2	22.7137	22.7197
P31946	YWHAB	14-3-3 protein beta/alpha OS=Homo sapiens OX=9606 GN=YWHAB PE=1 SV=3	28.082	246	0.993788	-0.00899038		2	24.0017	24.0107
A8MUD9	RPL7	60S ribosomal protein L7 OS=Homo sapiens OX=9606 GN=RPL7 PE=1 SV=1	24.433	208	0.992975	-0.0101704		2	21.0158	21.026
P68366	TUBA4A	Tubulin alpha-4A chain OS=Homo sapiens OX=9606 GN=TUBA4A PE=1 SV=1	49.924	448	0.988012	-0.0173991		2	23.5401	23.5575
P25705	ATP5F1A	ATP synthase subunit alpha, mitochondrial OS=Homo sapiens OX=9606 GN=ATP5F1A PE=1 SV=1	59.751	553	0.983511	-0.0239869		2	23.4935	23.5175
O95816	BAG2	BAG family molecular chaperone regulator 2 OS=Homo sapiens OX=9606 GN=BAG2 PE=1 SV=1	23.772	211	0.982835	-0.0249792		2	22.529	22.554
A0A0U1RQF0	FASN	3-hydroxyacyl-[acyl-carrier-protein] dehydratase OS=Homo sapiens OX=9606 GN=FASN PE=1 SV=1	273.198	2509	0.981655	-0.026712		2	21.9209	21.9476
H3BQF7	IST1	IST1 homolog (Fragment) OS=Homo sapiens OX=9606 GN=IST1 PE=1 SV=1	19.013	166	0.980144	-0.0289348		2	25.8649	25.8938
G8JLB6	HNRNPH1	Heterogeneous nuclear ribonucleoprotein H OS=Homo sapiens OX=9606 GN=HNRNPH1 PE=1 SV=1	51.23	472	0.978633	-0.0311598		2	20.6847	20.7159
Q15365	PCBP1	Poly(rC)-binding protein 1 OS=Homo sapiens OX=9606 GN=PCBP1 PE=1 SV=2	37.498	356	0.977785	-0.0324115		2	22.8137	22.8461
J3QQM1	PSMC5	26S proteasome regulatory subunit 8 (Fragment) OS=Homo sapiens OX=9606 GN=PSMC5 PE=1 SV=1	29.347	263	0.971554	-0.0416334		2	20.9375	20.9792
Q99584	S100A13	Protein S100-A13 OS=Homo sapiens OX=9606 GN=S100A13 PE=1 SV=1	11.471	98	0.969601	-0.0445376		2	20.7529	20.7974
P49411	TUFM	Elongation factor Tu, mitochondrial OS=Homo sapiens OX=9606 GN=TUFM PE=1 SV=2	49.542	452	0.969557	-0.0446027		2	23.0066	23.0512
Q14315	FLNC	Filamin-C OS=Homo sapiens OX=9606 GN=FLNC PE=1 SV=3	291.022	2725	0.964967	-0.0514485		2	27.4443	27.4957
Q5JP53	TUBB	Tubulin beta chain OS=Homo sapiens OX=9606 GN=TUBB PE=1 SV=1	47.767	426	0.963514	-0.0536221		2	28.6813	28.7349
G5E9G0	RPL3	60S ribosomal protein L3 OS=Homo sapiens OX=9606 GN=RPL3 PE=1 SV=1	40.267	351	0.962269	-0.0554882		2	22.1635	22.219
P26006	ITGA3	Integrin alpha-3 OS=Homo sapiens OX=9606 GN=ITGA3 PE=1 SV=5	116.612	1051	0.959778	-0.0592274		2	22.9201	22.9793
Q15758	SLC1A5	Neutral amino acid transporter B(0) OS=Homo sapiens OX=9606 GN=SLC1A5 PE=1 SV=2	56.598	541	0.959613	-0.0594753		2	21.768	21.8275
P62701	RPS4X	40S ribosomal protein S4, X isoform OS=Homo sapiens OX=9606 GN=RPS4X PE=1 SV=2	29.598	263	0.957057	-0.0633239		2	22.3351	22.3984
O00763	ACACB	Acetyl-CoA carboxylase 2 OS=Homo sapiens OX=9606 GN=ACACB PE=1 SV=3	276.541	2458	0.954438	-0.0672762		2	27.9711	28.0384
A0A494C0K9	ATP5PO	ATP synthase subunit O, mitochondrial OS=Homo sapiens OX=9606 GN=ATP5PO PE=3 SV=1	16.89	155	0.953862	-0.0681468		2	21.5421	21.6102
P63261	ACTG1	Actin, cytoplasmic 2 OS=Homo sapiens OX=9606 GN=ACTG1 PE=1 SV=1	41.793	375	0.95376	-0.0683015		2	30.2545	30.3228
P29401	TKT	Transketolase OS=Homo sapiens OX=9606 GN=TKT PE=1 SV=3	67.878	623	0.953592	-0.0685566		2	22.9418	23.0103
Q5T764	IFIT1B	Interferon-induced protein with tetratricopeptide repeats 1B OS=Homo sapiens OX=9606 GN=IFIT1B PE=1 SV=1	54.993	474	0.951888	-0.0711363		2	25.2501	25.3212
Q07065	CKAP4	Cytoskeleton-associated protein 4 OS=Homo sapiens OX=9606 GN=CKAP4 PE=1 SV=2	66.022	602	0.951152	-0.0722518		2	22.4745	22.5468
P05141	SLC25A5	ADP/ATP translocase 2 OS=Homo sapiens OX=9606 GN=SLC25A5 PE=1 SV=7	32.852	298	0.951014	-0.0724616		2	26.1888	26.2612
P81605	DCD	Dermcidin OS=Homo sapiens OX=9606 GN=DCD PE=1 SV=2	11.284	110	0.94919	-0.0752307		2	22.8525	22.9277
P60842	EIF4A1	Eukaryotic initiation factor 4A-I OS=Homo sapiens OX=9606 GN=EIF4A1 PE=1 SV=1	46.154	406	0.947527	-0.0777615		2	22.5728	22.6506
P04439	HLA-A	HLA class I histocompatibility antigen, A alpha chain OS=Homo sapiens OX=9606 GN=HLA-A PE=1 SV=2	40.841	365	0.946657	-0.0790867		2	22.5449	22.624
Q5HY57	EMD	Emerin OS=Homo sapiens OX=9606 GN=EMD PE=1 SV=1	24.938	219	0.945365	-0.0810564		2	22.8233	22.9043
E7EUY3	PCCB	Propionyl-CoA carboxylase beta chain, mitochondrial OS=Homo sapiens OX=9606 GN=PCCB PE=1 SV=1	55.709	516	0.944247	-0.0827641		2	28.1851	28.2679
I3L397	EIF5A	Eukaryotic translation initiation factor 5A (Fragment) OS=Homo sapiens OX=9606 GN=EIF5A PE=1 SV=8	16.019	146	0.940384	-0.0886775		2	22.1664	22.2551
P46783	RPS10	40S ribosomal protein S10 OS=Homo sapiens OX=9606 GN=RPS10 PE=1 SV=1	18.898	165	0.940019	-0.0892386		2	25.1472	25.2364
P62263	RPS14	40S ribosomal protein S14 OS=Homo sapiens OX=9606 GN=RPS14 PE=1 SV=3	16.273	151	0.936976	-0.0939157		2	23.3853	23.4793
Q71U36	TUBA1A	Tubulin alpha-1A chain OS=Homo sapiens OX=9606 GN=TUBA1A PE=1 SV=1	50.136	451	0.928838	-0.106501		2	29.2843	29.3908
P62269	RPS18	40S ribosomal protein S18 OS=Homo sapiens OX=9606 GN=RPS18 PE=1 SV=3	17.719	152	0.92802	-0.107773		2	23.9829	24.0907
H0YLF3	B2M	Beta-2-microglobulin (Fragment) OS=Homo sapiens OX=9606 GN=B2M PE=1 SV=1	8.499	71	0.927612	-0.108407		2	21.7561	21.8645
C9J1C5	RPS27L	40S ribosomal protein S27 OS=Homo sapiens OX=9606 GN=RPS27L PE=3 SV=1	5.647	52	0.926493	-0.110148		2	21.5055	21.6156
Q92973	TNPO1	Transportin-1 OS=Homo sapiens OX=9606 GN=TNPO1 PE=1 SV=2	102.355	898	0.922701	-0.116065		2	20.9042	21.0203
Q13085	ACACA	Acetyl-CoA carboxylase 1 OS=Homo sapiens OX=9606 GN=ACACA PE=1 SV=2	265.554	2346	0.920538	-0.11945		2	33.4024	33.5218
P11142	HSPA8	Heat shock cognate 71 kDa protein OS=Homo sapiens OX=9606 GN=HSPA8 PE=1 SV=1	70.898	646	0.91705	-0.124928		2	27.1163	27.2413
F8VZJ2	NACA	Nascent polypeptide-associated complex subunit alpha OS=Homo sapiens OX=9606 GN=NACA PE=1 SV=1	15.016	136	0.91619	-0.126282		2	19.9018	20.0281
H7BZ35	DARS1	Aspartate--tRNA ligase, cytoplasmic (Fragment) OS=Homo sapiens OX=9606 GN=DARS1 PE=1 SV=1	21.608	188	0.914293	-0.129272		2	19.2629	19.3921
P68133	ACTA1	Actin, alpha skeletal muscle OS=Homo sapiens OX=9606 GN=ACTA1 PE=1 SV=1	42.051	377	0.914206	-0.129408		2	26.8985	27.0279
P14618	PKM	Pyruvate kinase PKM OS=Homo sapiens OX=9606 GN=PKM PE=1 SV=4	57.937	531	0.912361	-0.132323		2	28.3585	28.4909
C9JD32	RPL23	60S ribosomal protein L23 (Fragment) OS=Homo sapiens OX=9606 GN=RPL23 PE=1 SV=1	9.67	91	0.910138	-0.135842		2	23.0374	23.1733
P07900	HSP90AA1	Heat shock protein HSP 90-alpha OS=Homo sapiens OX=9606 GN=HSP90AA1 PE=1 SV=5	84.66	732	0.905129	-0.143804		2	24.5818	24.7256
F8VR50	ARPC3	Actin-related protein 2/3 complex subunit 3 (Fragment) OS=Homo sapiens OX=9606 GN=ARPC3 PE=1 SV=1	9.726	84	0.902423	-0.148124		2	20.4324	20.5805
Q96RQ3	MCCC1	Methylcrotonoyl-CoA carboxylase subunit alpha, mitochondrial OS=Homo sapiens OX=9606 GN=MCCC1 PE=1 SV=3	80.473	725	0.9024	-0.148161		2	30.2686	30.4168
Q86UP2	KTN1	Kinectin OS=Homo sapiens OX=9606 GN=KTN1 PE=1 SV=1	156.275	1357	0.900849	-0.150643		2	21.8895	22.0401
P04844	RPN2	Dolichyl-diphosphooligosaccharide--protein glycosyltransferase subunit 2 OS=Homo sapiens OX=9606 GN=RPN2 PE=1 SV=3	69.284	631	0.896884	-0.157007		2	23.2763	23.4333
F1T0B3	DDX1	ATP-dependent RNA helicase DDX1 OS=Homo sapiens OX=9606 GN=DDX1 PE=1 SV=1	73.915	659	0.896426	-0.157744		2	22.6846	22.8423
Q15785	TOMM34	Mitochondrial import receptor subunit TOM34 OS=Homo sapiens OX=9606 GN=TOMM34 PE=1 SV=2	34.559	309	0.894177	-0.161368		2	22.3972	22.5585
P07195	LDHB	L-lactate dehydrogenase B chain OS=Homo sapiens OX=9606 GN=LDHB PE=1 SV=2	36.638	334	0.893819	-0.161946		2	23.9348	24.0968
P07355	ANXA2	Annexin A2 OS=Homo sapiens OX=9606 GN=ANXA2 PE=1 SV=2	38.604	339	0.893543	-0.162392		2	26.8677	27.0301
P14174	MIF	Macrophage migration inhibitory factor OS=Homo sapiens OX=9606 GN=MIF PE=1 SV=4	12.476	115	0.893072	-0.163151		2	21.4787	21.6419
D6RF44	HNRNPD	Heterogeneous nuclear ribonucleoprotein D0 (Fragment) OS=Homo sapiens OX=9606 GN=HNRNPD PE=1 SV=8	12.553	111	0.890753	-0.166903		2	22.1458	22.3127
P05386	RPLP1	60S acidic ribosomal protein P1 OS=Homo sapiens OX=9606 GN=RPLP1 PE=1 SV=1	11.514	114	0.88385	-0.178127		2	22.8602	23.0384
P05165	PCCA	Propionyl-CoA carboxylase alpha chain, mitochondrial OS=Homo sapiens OX=9606 GN=PCCA PE=1 SV=4	80.059	728	0.877516	-0.188502		2	28.738	28.9265
E9PP50	CFL1	Cofilin, non-muscle isoform (Fragment) OS=Homo sapiens OX=9606 GN=CFL1 PE=1 SV=8	17.778	159	0.877316	-0.188832		2	24.7086	24.8974
P26373	RPL13	60S ribosomal protein L13 OS=Homo sapiens OX=9606 GN=RPL13 PE=1 SV=4	24.261	211	0.876422	-0.190302		2	21.6795	21.8698
H0YAZ4	CNGB3	Cyclic nucleotide-gated cation channel beta-3 (Fragment) OS=Homo sapiens OX=9606 GN=CNGB3 PE=4 SV=1	12.342	111	0.876025	-0.190956		2	22.7115	22.9025
Q13151	HNRNPA0	Heterogeneous nuclear ribonucleoprotein A0 OS=Homo sapiens OX=9606 GN=HNRNPA0 PE=1 SV=1	30.841	305	0.874746	-0.193065		2	21.457	21.6501
P62266	RPS23	40S ribosomal protein S23 OS=Homo sapiens OX=9606 GN=RPS23 PE=1 SV=3	15.808	143	0.873513	-0.195099		2	21.5497	21.7448
E7EPB3	RPL14	60S ribosomal protein L14 OS=Homo sapiens OX=9606 GN=RPL14 PE=1 SV=1	14.558	124	0.873201	-0.195614		2	21.9849	22.1805
P50990	CCT8	T-complex protein 1 subunit theta OS=Homo sapiens OX=9606 GN=CCT8 PE=1 SV=4	59.621	548	0.871972	-0.197646		2	21.3836	21.5812
F8W0G4	PCBP2	Poly(rC)-binding protein 2 (Fragment) OS=Homo sapiens OX=9606 GN=PCBP2 PE=1 SV=1	16.637	158	0.871248	-0.198844		2	21.4237	21.6225
Q5VTE0	EEF1A1P5	Putative elongation factor 1-alpha-like 3 OS=Homo sapiens OX=9606 GN=EEF1A1P5 PE=5 SV=1	50.185	462	0.868389	-0.203587		2	28.1355	28.3391
P13639	EEF2	Elongation factor 2 OS=Homo sapiens OX=9606 GN=EEF2 PE=1 SV=4	95.338	858	0.868057	-0.204138		2	24.8168	25.0209
H0YKK6	PSME1	Proteasome activator complex subunit 1 OS=Homo sapiens OX=9606 GN=PSME1 PE=1 SV=1	10.576	90	0.86652	-0.206695		2	22.4963	22.703
Q15056	EIF4H	Eukaryotic translation initiation factor 4H OS=Homo sapiens OX=9606 GN=EIF4H PE=1 SV=5	27.385	248	0.863959	-0.210965		2	20.3262	20.5372
O75396	SEC22B	Vesicle-trafficking protein SEC22b OS=Homo sapiens OX=9606 GN=SEC22B PE=1 SV=4	24.593	215	0.85928	-0.2188		2	21.4766	21.6954
Q96FQ6	S100A16	Protein S100-A16 OS=Homo sapiens OX=9606 GN=S100A16 PE=1 SV=1	11.801	103	0.858968	-0.219324		2	22.9748	23.1942
Q53GQ0	HSD17B12	Very-long-chain 3-oxoacyl-CoA reductase OS=Homo sapiens OX=9606 GN=HSD17B12 PE=1 SV=2	34.324	312	0.858603	-0.219936		2	21.3757	21.5956
A0A0B4J213	RPL30	60S ribosomal protein L30 OS=Homo sapiens OX=9606 GN=RPL30 PE=1 SV=1	5.555	51	0.857897	-0.221124		2	22.5702	22.7913
H0YFC6	RAN	GTP-binding nuclear protein Ran (Fragment) OS=Homo sapiens OX=9606 GN=RAN PE=1 SV=1	11.68	103	0.856676	-0.223178		2	23.0271	23.2502
F8WF69	CLTA	Clathrin light chain OS=Homo sapiens OX=9606 GN=CLTA PE=1 SV=1	27.818	260	0.852528	-0.230181		2	22.6095	22.8397
V9GYF0	ARHGEF2	Rho guanine nucleotide exchange factor 2 (Fragment) OS=Homo sapiens OX=9606 GN=ARHGEF2 PE=1 SV=1	29.478	263	0.847547	-0.238635		2	20.1639	20.4025
Q7Z5P9	MUC19	Mucin-19 OS=Homo sapiens OX=9606 GN=MUC19 PE=1 SV=3	805.253	8384	0.84727	-0.239107		2	22.6363	22.8754
P04083	ANXA1	Annexin A1 OS=Homo sapiens OX=9606 GN=ANXA1 PE=1 SV=2	38.714	346	0.844828	-0.243271		2	27.1692	27.4125
D6RFH4	CYB5B	Cytochrome b5 type B OS=Homo sapiens OX=9606 GN=CYB5B PE=1 SV=2	15.208	135	0.843975	-0.244728		2	23.6342	23.879
P52597	HNRNPF	Heterogeneous nuclear ribonucleoprotein F OS=Homo sapiens OX=9606 GN=HNRNPF PE=1 SV=3	45.672	415	0.839545	-0.25232		2	24.5467	24.7991
F5H608	ATP5PD	ATP synthase subunit d, mitochondrial OS=Homo sapiens OX=9606 GN=ATP5PD PE=1 SV=2	8.915	81	0.839287	-0.252763		2	22.1117	22.3644
P62857	RPS28	40S ribosomal protein S28 OS=Homo sapiens OX=9606 GN=RPS28 PE=1 SV=1	7.841	69	0.837376	-0.256052		2	24.4393	24.6954
P06733	ENO1	Alpha-enolase OS=Homo sapiens OX=9606 GN=ENO1 PE=1 SV=2	47.169	434	0.836225	-0.258038		2	27.3176	27.5756
P15531	NME1	Nucleoside diphosphate kinase A OS=Homo sapiens OX=9606 GN=NME1 PE=1 SV=1	17.149	152	0.834805	-0.26049		2	22.5358	22.7963
C9JZG1	EIF3B	Eukaryotic translation initiation factor 3 subunit B (Fragment) OS=Homo sapiens OX=9606 GN=EIF3B PE=1 SV=1	33.382	302	0.833415	-0.262892		2	20.9539	21.2168
F8VZ49	HNRNPA1	Helix-destabilizing protein (Fragment) OS=Homo sapiens OX=9606 GN=HNRNPA1 PE=1 SV=1	25.687	231	0.832098	-0.265175		2	23.2679	23.533
C9J2Z4	EHD1	EH domain-containing protein 1 (Fragment) OS=Homo sapiens OX=9606 GN=EHD1 PE=1 SV=1	34.721	306	0.831016	-0.267051		2	21.4553	21.7224
P12268	IMPDH2	Inosine-5'-monophosphate dehydrogenase 2 OS=Homo sapiens OX=9606 GN=IMPDH2 PE=1 SV=2	55.805	514	0.830969	-0.267133		2	21.1602	21.4274
P05388	RPLP0	60S acidic ribosomal protein P0 OS=Homo sapiens OX=9606 GN=RPLP0 PE=1 SV=1	34.274	317	0.826587	-0.274761		2	25.1348	25.4096
P31689	DNAJA1	DnaJ homolog subfamily A member 1 OS=Homo sapiens OX=9606 GN=DNAJA1 PE=1 SV=2	44.868	397	0.825161	-0.277252		2	24.6726	24.9498
P38646	HSPA9	Stress-70 protein, mitochondrial OS=Homo sapiens OX=9606 GN=HSPA9 PE=1 SV=2	73.681	679	0.824906	-0.277698		2	26.2598	26.5375
P00558	PGK1	Phosphoglycerate kinase 1 OS=Homo sapiens OX=9606 GN=PGK1 PE=1 SV=3	44.615	417	0.823895	-0.279468		2	23.2002	23.4796
Q16555	DPYSL2	Dihydropyrimidinase-related protein 2 OS=Homo sapiens OX=9606 GN=DPYSL2 PE=1 SV=1	62.294	572	0.822825	-0.281342		2	22.8155	23.0968
Q9Y265	RUVBL1	RuvB-like 1 OS=Homo sapiens OX=9606 GN=RUVBL1 PE=1 SV=1	50.228	456	0.822437	-0.282023		2	23.0505	23.3325
A0A286YF22	PHGDH	D-3-phosphoglycerate dehydrogenase OS=Homo sapiens OX=9606 GN=PHGDH PE=1 SV=1	55.939	526	0.821159	-0.284267		2	22.0742	22.3585
P62273	RPS29	40S ribosomal protein S29 OS=Homo sapiens OX=9606 GN=RPS29 PE=1 SV=2	6.677	56	0.819361	-0.287428		2	22.2986	22.586
H0YAF8	RACK1	Receptor of-activated protein C kinase 1 (Fragment) OS=Homo sapiens OX=9606 GN=RACK1 PE=1 SV=1	22.045	198	0.818313	-0.289276		2	22.1332	22.4224
P62851	RPS25	40S ribosomal protein S25 OS=Homo sapiens OX=9606 GN=RPS25 PE=1 SV=1	13.742	125	0.818264	-0.289361		2	20.1583	20.4477
H7C123	RPL10	60S ribosomal protein L10 (Fragment) OS=Homo sapiens OX=9606 GN=RPL10 PE=1 SV=1	10.028	91	0.818087	-0.289674		2	21.6509	21.9406
P78527	PRKDC	DNA-dependent protein kinase catalytic subunit OS=Homo sapiens OX=9606 GN=PRKDC PE=1 SV=3	469.089	4128	0.815809	-0.293696		2	23.2082	23.5019
P22492	H1-6	Histone H1t OS=Homo sapiens OX=9606 GN=H1-6 PE=2 SV=4	22.019	207	0.815326	-0.294552		2	21.0368	21.3314
Q9HCC0	MCCC2	Methylcrotonoyl-CoA carboxylase beta chain, mitochondrial OS=Homo sapiens OX=9606 GN=MCCC2 PE=1 SV=1	61.333	563	0.811906	-0.300616		2	24.3063	24.6069
C9JW96	PHB	Prohibitin (Fragment) OS=Homo sapiens OX=9606 GN=PHB PE=1 SV=2	26.892	246	0.811549	-0.301249		2	23.7588	24.06
E9PQH6	RHOC	Rho-related GTP-binding protein RhoC (Fragment) OS=Homo sapiens OX=9606 GN=RHOC PE=1 SV=1	19.224	169	0.811096	-0.302056		2	21.465	21.7671
P53396	ACLY	ATP-citrate synthase OS=Homo sapiens OX=9606 GN=ACLY PE=1 SV=3	120.839	1101	0.810808	-0.302567		2	22.7409	23.0435
P68371	TUBB4B	Tubulin beta-4B chain OS=Homo sapiens OX=9606 GN=TUBB4B PE=1 SV=1	49.831	445	0.809883	-0.304214		2	28.7813	29.0855
P15121	AKR1B1	Aldo-keto reductase family 1 member B1 OS=Homo sapiens OX=9606 GN=AKR1B1 PE=1 SV=3	35.853	316	0.808397	-0.306864		2	27.2742	27.581
Q14247	CTTN	Src substrate cortactin OS=Homo sapiens OX=9606 GN=CTTN PE=1 SV=2	61.586	550	0.806009	-0.311132		2	23.9616	24.2728
Q60FE5	FLNA	Filamin-A OS=Homo sapiens OX=9606 GN=FLNA PE=1 SV=1	278.226	2620	0.805321	-0.312364		2	28.1762	28.4885
P14625	HSP90B1	Endoplasmin OS=Homo sapiens OX=9606 GN=HSP90B1 PE=1 SV=1	92.469	803	0.801817	-0.318655		2	22.7923	23.111
P20042	EIF2S2	Eukaryotic translation initiation factor 2 subunit 2 OS=Homo sapiens OX=9606 GN=EIF2S2 PE=1 SV=2	38.388	333	0.801686	-0.318891		2	19.8375	20.1563
H3BTL1	MAP1LC3B	Microtubule-associated protein 1 light chain 3 beta, isoform CRA_f OS=Homo sapiens OX=9606 GN=MAP1LC3B PE=3 SV=1	9.012	75	0.797794	-0.325911		2	22.4608	22.7867
F5H282	TCP1	T-complex protein 1 subunit alpha OS=Homo sapiens OX=9606 GN=TCP1 PE=1 SV=1	36.456	332	0.796583	-0.328104		2	20.4905	20.8186
D6R938	CAMK2D	Calcium/calmodulin-dependent protein kinase OS=Homo sapiens OX=9606 GN=CAMK2D PE=1 SV=1	56.298	498	0.796019	-0.329126		2	21.1724	21.5015
Q14204	DYNC1H1	Cytoplasmic dynein 1 heavy chain 1 OS=Homo sapiens OX=9606 GN=DYNC1H1 PE=1 SV=5	532.408	4646	0.795552	-0.329972		2	22.2863	22.6163
P31949	S100A11	Protein S100-A11 OS=Homo sapiens OX=9606 GN=S100A11 PE=1 SV=2	11.74	105	0.794108	-0.332593		2	24.4031	24.7357
Q969G5	CAVIN3	Caveolae-associated protein 3 OS=Homo sapiens OX=9606 GN=CAVIN3 PE=1 SV=3	27.701	261	0.793585	-0.333544		2	20.5394	20.873
P15259	PGAM2	Phosphoglycerate mutase 2 OS=Homo sapiens OX=9606 GN=PGAM2 PE=1 SV=3	28.766	253	0.793249	-0.334155		2	22.2104	22.5445
Q13509	TUBB3	Tubulin beta-3 chain OS=Homo sapiens OX=9606 GN=TUBB3 PE=1 SV=2	50.433	450	0.791983	-0.336459		2	22.0122	22.3487
K7ERT7	VAT1	Synaptic vesicle membrane protein VAT-1 homolog (Fragment) OS=Homo sapiens OX=9606 GN=VAT1 PE=1 SV=1	15.059	146	0.79119	-0.337904		2	21.2104	21.5483
P19338	NCL	Nucleolin OS=Homo sapiens OX=9606 GN=NCL PE=1 SV=3	76.614	710	0.790285	-0.339554		2	23.6338	23.9733
P62424	RPL7A	60S ribosomal protein L7a OS=Homo sapiens OX=9606 GN=RPL7A PE=1 SV=2	29.996	266	0.789179	-0.341576		2	23.128	23.4696
O95373	IPO7	Importin-7 OS=Homo sapiens OX=9606 GN=IPO7 PE=1 SV=1	119.517	1038	0.788715	-0.342425		2	22.2968	22.6392
A0A087X0X3	HNRNPM	Heterogeneous nuclear ribonucleoprotein M OS=Homo sapiens OX=9606 GN=HNRNPM PE=1 SV=1	77.57	730	0.7822	-0.354391		2	22.2681	22.6225
P10599	TXN	Thioredoxin OS=Homo sapiens OX=9606 GN=TXN PE=1 SV=3	11.738	105	0.781033	-0.356544		2	23.9713	24.3279
P49368	CCT3	T-complex protein 1 subunit gamma OS=Homo sapiens OX=9606 GN=CCT3 PE=1 SV=4	60.534	545	0.780809	-0.356959		2	22.8854	23.2424
P05556	ITGB1	Integrin beta-1 OS=Homo sapiens OX=9606 GN=ITGB1 PE=1 SV=2	88.415	798	0.778284	-0.361632		2	21.1373	21.499
P62258	YWHAE	14-3-3 protein epsilon OS=Homo sapiens OX=9606 GN=YWHAE PE=1 SV=1	29.174	255	0.775228	-0.367307		2	23.3523	23.7196
F8WE65	PPIA	Peptidyl-prolyl cis-trans isomerase OS=Homo sapiens OX=9606 GN=PPIA PE=1 SV=1	13.022	120	0.774667	-0.368352		2	23.9824	24.3508
P78559	MAP1A	Microtubule-associated protein 1A OS=Homo sapiens OX=9606 GN=MAP1A PE=1 SV=6	305.485	2803	0.774646	-0.36839		2	22.5595	22.9279
H7BZC5	XPO1	Exportin-1 (Fragment) OS=Homo sapiens OX=9606 GN=XPO1 PE=1 SV=1	8.672	72	0.773575	-0.370386		2	20.0343	20.4047
P40227	CCT6A	T-complex protein 1 subunit zeta OS=Homo sapiens OX=9606 GN=CCT6A PE=1 SV=3	58.024	531	0.770285	-0.376535		2	22.8344	23.2109
P08670	VIM	Vimentin OS=Homo sapiens OX=9606 GN=VIM PE=1 SV=4	53.652	466	0.769952	-0.377159		2	26.2103	26.5875
Q9BUF5	TUBB6	Tubulin beta-6 chain OS=Homo sapiens OX=9606 GN=TUBB6 PE=1 SV=1	49.857	446	0.769583	-0.377851		2	25.6109	25.9888
A0A0A0MRQ5	PRDX1	Peroxiredoxin-1 OS=Homo sapiens OX=9606 GN=PRDX1 PE=1 SV=1	10.676	97	0.767743	-0.381305		2	23.8274	24.2087
P29692	EEF1D	Elongation factor 1-delta OS=Homo sapiens OX=9606 GN=EEF1D PE=1 SV=5	31.122	281	0.760073	-0.395789		2	24.0519	24.4477
P62854	RPS26	40S ribosomal protein S26 OS=Homo sapiens OX=9606 GN=RPS26 PE=1 SV=3	13.015	115	0.7575	-0.400682		2	22.8039	23.2045
H0YE40	CD44	CD44 antigen (Fragment) OS=Homo sapiens OX=9606 GN=CD44 PE=1 SV=1	9.105	82	0.757266	-0.401128		2	23.2069	23.6081
Q9Y490	TLN1	Talin-1 OS=Homo sapiens OX=9606 GN=TLN1 PE=1 SV=3	269.767	2541	0.757034	-0.40157		2	23.1702	23.5717
P60174	TPI1	Triosephosphate isomerase OS=Homo sapiens OX=9606 GN=TPI1 PE=1 SV=3	30.791	286	0.756887	-0.401851		2	25.3205	25.7224
P04792	HSPB1	Heat shock protein beta-1 OS=Homo sapiens OX=9606 GN=HSPB1 PE=1 SV=2	22.783	205	0.755108	-0.405246		2	27.4956	27.9008
D6RB09	RPS3A	40S ribosomal protein S3a (Fragment) OS=Homo sapiens OX=9606 GN=RPS3A PE=1 SV=8	22.459	193	0.75274	-0.409777		2	23.3533	23.763
P06576	ATP5F1B	ATP synthase subunit beta, mitochondrial OS=Homo sapiens OX=9606 GN=ATP5F1B PE=1 SV=3	56.56	529	0.749153	-0.416668		2	24.637	25.0537
P06748	NPM1	Nucleophosmin OS=Homo sapiens OX=9606 GN=NPM1 PE=1 SV=2	32.575	294	0.745962	-0.422825		2	25.1246	25.5475
A0A087WXP3	ITGB6	Integrin beta OS=Homo sapiens OX=9606 GN=ITGB6 PE=1 SV=1	75.849	693	0.742058	-0.430396		2	20.8408	21.2712
A0A087X2E9	GSTP1	Glutathione S-transferase P (Fragment) OS=Homo sapiens OX=9606 GN=GSTP1 PE=1 SV=1	8.897	79	0.737436	-0.439411		2	20.4761	20.9155
F8W7S5	RRBP1	Ribosome-binding protein 1 OS=Homo sapiens OX=9606 GN=RRBP1 PE=1 SV=1	84.326	751	0.733324	-0.447478		2	20.5598	21.0073
A0A1B0GVS3	ACTR1A	Alpha-centractin OS=Homo sapiens OX=9606 GN=ACTR1A PE=1 SV=1	24.957	221	0.732159	-0.449772		2	21.8249	22.2747
Q03135	CAV1	Caveolin-1 OS=Homo sapiens OX=9606 GN=CAV1 PE=1 SV=4	20.472	178	0.731926	-0.450229		2	21.8153	22.2655
C9JA17	ATP6V1A	V-type proton ATPase catalytic subunit A (Fragment) OS=Homo sapiens OX=9606 GN=ATP6V1A PE=1 SV=8	20.14	184	0.728883	-0.456241		2	21.9373	22.3936
F8WD96	CTSD	Cathepsin D OS=Homo sapiens OX=9606 GN=CTSD PE=1 SV=1	30	276	0.728579	-0.456843		2	20.6875	21.1443
O43707	ACTN4	Alpha-actinin-4 OS=Homo sapiens OX=9606 GN=ACTN4 PE=1 SV=2	104.854	911	0.727702	-0.45858		2	25.2876	25.7462
P09382	LGALS1	Galectin-1 OS=Homo sapiens OX=9606 GN=LGALS1 PE=1 SV=2	14.716	135	0.727589	-0.458804		2	25.5681	26.0269
A0A087WWU8	TPM3	Tropomyosin alpha-3 chain OS=Homo sapiens OX=9606 GN=TPM3 PE=1 SV=1	26.421	227	0.7258	-0.462356		2	24.6087	25.071
O60762	DPM1	Dolichol-phosphate mannosyltransferase subunit 1 OS=Homo sapiens OX=9606 GN=DPM1 PE=1 SV=1	29.634	260	0.725523	-0.462907		2	20.055	20.5179
P46821	MAP1B	Microtubule-associated protein 1B OS=Homo sapiens OX=9606 GN=MAP1B PE=1 SV=2	270.634	2468	0.723539	-0.466857		2	26.3145	26.7813
V9GYG2	AKR1A1	Aldo-keto reductase family 1 member A1 OS=Homo sapiens OX=9606 GN=AKR1A1 PE=1 SV=1	13.306	119	0.721567	-0.470795		2	23.0396	23.5104
Q3BDU5	LMNA	Prelamin-A/C OS=Homo sapiens OX=9606 GN=LMNA PE=1 SV=1	55.638	487	0.719069	-0.475798		2	24.7988	25.2746
P04080	CSTB	Cystatin-B OS=Homo sapiens OX=9606 GN=CSTB PE=1 SV=2	11.14	98	0.715211	-0.483559		2	23.0359	23.5194
P78371	CCT2	T-complex protein 1 subunit beta OS=Homo sapiens OX=9606 GN=CCT2 PE=1 SV=4	57.488	535	0.714187	-0.485626		2	22.6798	23.1654
P36542	ATP5F1C	ATP synthase subunit gamma, mitochondrial OS=Homo sapiens OX=9606 GN=ATP5F1C PE=1 SV=1	32.996	298	0.707591	-0.499011		2	21.9135	22.4125
P26038	MSN	Moesin OS=Homo sapiens OX=9606 GN=MSN PE=1 SV=3	67.82	577	0.707477	-0.499246		2	21.7316	22.2308
P17066	HSPA6	Heat shock 70 kDa protein 6 OS=Homo sapiens OX=9606 GN=HSPA6 PE=1 SV=2	71.028	643	0.704959	-0.504388		2	22.9321	23.4364
P11279	LAMP1	Lysosome-associated membrane glycoprotein 1 OS=Homo sapiens OX=9606 GN=LAMP1 PE=1 SV=3	44.882	417	0.701227	-0.512047		1	19.1084	19.6205
P24534	EEF1B2	Elongation factor 1-beta OS=Homo sapiens OX=9606 GN=EEF1B2 PE=1 SV=3	24.764	225	0.700696	-0.513139		2	24.2119	24.725
O00151	PDLIM1	PDZ and LIM domain protein 1 OS=Homo sapiens OX=9606 GN=PDLIM1 PE=1 SV=4	36.072	329	0.699656	-0.515281		2	20.4225	20.9378
P27348	YWHAQ	14-3-3 protein theta OS=Homo sapiens OX=9606 GN=YWHAQ PE=1 SV=1	27.764	245	0.699649	-0.515297		2	23.5114	24.0266
P30050	RPL12	60S ribosomal protein L12 OS=Homo sapiens OX=9606 GN=RPL12 PE=1 SV=1	17.819	165	0.683577	-0.548823		2	22.0684	22.6172
P29966	MARCKS	Myristoylated alanine-rich C-kinase substrate OS=Homo sapiens OX=9606 GN=MARCKS PE=1 SV=4	31.555	332	0.681106	-0.554048		2	21.5981	22.1521
P0DP25	CALM3	Calmodulin-3 OS=Homo sapiens OX=9606 GN=CALM3 PE=1 SV=1	16.838	149	0.678184	-0.560251		2	23.4078	23.9681
O60664	PLIN3	Perilipin-3 OS=Homo sapiens OX=9606 GN=PLIN3 PE=1 SV=3	47.075	434	0.675433	-0.566115		2	24.976	25.5421
P40926	MDH2	Malate dehydrogenase, mitochondrial OS=Homo sapiens OX=9606 GN=MDH2 PE=1 SV=3	35.503	338	0.669276	-0.579327		2	22.5557	23.135
H0YEN5	RPS2	40S ribosomal protein S2 (Fragment) OS=Homo sapiens OX=9606 GN=RPS2 PE=1 SV=1	21.154	195	0.666152	-0.586077	-	2	22.5668	23.1528
J3KRB3	RPL17	60S ribosomal protein L17 (Fragment) OS=Homo sapiens OX=9606 GN=RPL17 PE=1 SV=3	14.894	129	0.665365	-0.587783	-	2	25.0002	25.588
R4GN98	S100A6	Protein S100 (Fragment) OS=Homo sapiens OX=9606 GN=S100A6 PE=1 SV=1	9.681	85	0.663811	-0.591155	-	2	27.0395	27.6306
H0YHL1	DCTN2	Dynactin subunit 2 (Fragment) OS=Homo sapiens OX=9606 GN=DCTN2 PE=1 SV=1	14.207	128	0.663343	-0.592174	-	2	20.1089	20.7011
E9PQ34	SERPINH1	Serpin H1 (Fragment) OS=Homo sapiens OX=9606 GN=SERPINH1 PE=1 SV=1	15.301	142	0.651913	-0.617248	-	2	24.4866	25.1039
C9JA28	SSR3	Signal sequence receptor subunit gamma OS=Homo sapiens OX=9606 GN=SSR3 PE=1 SV=1	20.161	174	0.651576	-0.617995	-	2	21.0485	21.6665
P60903	S100A10	Protein S100-A10 OS=Homo sapiens OX=9606 GN=S100A10 PE=1 SV=2	11.203	97	0.651498	-0.618168	-	2	23.9126	24.5308
P10809	HSPD1	60 kDa heat shock protein, mitochondrial OS=Homo sapiens OX=9606 GN=HSPD1 PE=1 SV=2	61.055	573	0.648012	-0.625909	-	2	26.2299	26.8558
E9PKD5	PSMC3	26S proteasome regulatory subunit 6A (Fragment) OS=Homo sapiens OX=9606 GN=PSMC3 PE=1 SV=2	34.614	311	0.647872	-0.626219	-	2	21.5138	22.1401
P05387	RPLP2	60S acidic ribosomal protein P2 OS=Homo sapiens OX=9606 GN=RPLP2 PE=1 SV=1	11.665	115	0.646706	-0.628817	-	2	25.2741	25.9029
B0AZS6	YWHAZ	14-3-3 protein zeta/delta OS=Homo sapiens OX=9606 GN=YWHAZ PE=1 SV=1	19.072	168	0.643393	-0.636227	-	2	25.5871	26.2233
I3L3P7	RPS15A	40S ribosomal protein S15a OS=Homo sapiens OX=9606 GN=RPS15A PE=1 SV=1	11.478	100	0.64137	-0.640772	-	2	22.4031	23.0439
P27797	CALR	Calreticulin OS=Homo sapiens OX=9606 GN=CALR PE=1 SV=1	48.142	417	0.6333	-0.659039	-	2	25.0874	25.7465
P47914	RPL29	60S ribosomal protein L29 OS=Homo sapiens OX=9606 GN=RPL29 PE=1 SV=2	17.752	159	0.626364	-0.674926	-	2	21.0449	21.7198
P12814	ACTN1	Alpha-actinin-1 OS=Homo sapiens OX=9606 GN=ACTN1 PE=1 SV=2	103.058	892	0.619074	-0.691816	-	2	22.5033	23.1952
P02794	FTH1	Ferritin heavy chain OS=Homo sapiens OX=9606 GN=FTH1 PE=1 SV=2	21.226	183	0.618855	-0.692326	-	2	22.8923	23.5846
C9J9W2	LASP1	LIM and SH3 domain protein 1 (Fragment) OS=Homo sapiens OX=9606 GN=LASP1 PE=1 SV=1	18.98	166	0.61807	-0.694158	-	2	21.7737	22.4678
P23588	EIF4B	Eukaryotic translation initiation factor 4B OS=Homo sapiens OX=9606 GN=EIF4B PE=1 SV=2	69.151	611	0.615493	-0.700187	-	2	21.4211	22.1213
A2A2D0	STMN1	Stathmin (Fragment) OS=Homo sapiens OX=9606 GN=STMN1 PE=1 SV=8	9.793	85	0.612036	-0.708311	-	2	21.2616	21.9699
F5H7R9	PTMS	Parathymosin (Fragment) OS=Homo sapiens OX=9606 GN=PTMS PE=1 SV=1	6.254	57	0.611503	-0.709569	-	2	20.8903	21.5999
X6RJP6	TAGLN2	Transgelin-2 (Fragment) OS=Homo sapiens OX=9606 GN=TAGLN2 PE=1 SV=1	21.086	187	0.606806	-0.720692	-	2	23.5209	24.2415
Q92526	CCT6B	T-complex protein 1 subunit zeta-2 OS=Homo sapiens OX=9606 GN=CCT6B PE=1 SV=5	57.821	530	0.598966	-0.739454	-	2	20.7575	21.497
H0YLA2	SRP14	Signal recognition particle 14 kDa protein OS=Homo sapiens OX=9606 GN=SRP14 PE=1 SV=1	13.058	115	0.598775	-0.739913	-	2	20.2999	21.0399
Q15084	PDIA6	Protein disulfide-isomerase A6 OS=Homo sapiens OX=9606 GN=PDIA6 PE=1 SV=1	48.121	440	0.591966	-0.756413	-	2	20.7039	21.4603
P04350	TUBB4A	Tubulin beta-4A chain OS=Homo sapiens OX=9606 GN=TUBB4A PE=1 SV=2	49.586	444	0.589711	-0.761919	-	2	22.9796	23.7415
Q8IVF2	AHNAK2	Protein AHNAK2 OS=Homo sapiens OX=9606 GN=AHNAK2 PE=1 SV=2	616.629	5795	0.589663	-0.762037	-	2	22.5587	23.3207
O43852	CALU	Calumenin OS=Homo sapiens OX=9606 GN=CALU PE=1 SV=2	37.107	315	0.576255	-0.795221	-	2	25.3383	26.1335
P68363	TUBA1B	Tubulin alpha-1B chain OS=Homo sapiens OX=9606 GN=TUBA1B PE=1 SV=1	50.152	451	0.575115	-0.798079	-	2	23.4609	24.259
P04075	ALDOA	Fructose-bisphosphate aldolase A OS=Homo sapiens OX=9606 GN=ALDOA PE=1 SV=2	39.42	364	0.573091	-0.803165	-	2	24.836	25.6391
Q6NZI2	CAVIN1	Caveolae-associated protein 1 OS=Homo sapiens OX=9606 GN=CAVIN1 PE=1 SV=1	43.476	390	0.571074	-0.80825	-	2	21.9166	22.7249
P11021	HSPA5	Endoplasmic reticulum chaperone BiP OS=Homo sapiens OX=9606 GN=HSPA5 PE=1 SV=2	72.333	654	0.570566	-0.809534	-	2	24.0903	24.8998
C9J9K3	RPSA	40S ribosomal protein SA (Fragment) OS=Homo sapiens OX=9606 GN=RPSA PE=1 SV=8	29.405	263	0.569783	-0.811516	-	2	21.4091	22.2206
B8ZZQ6	PTMA	Prothymosin alpha OS=Homo sapiens OX=9606 GN=PTMA PE=1 SV=1	11.759	107	0.564355	-0.825325	-	2	23.5941	24.4194
P07910	HNRNPC	Heterogeneous nuclear ribonucleoproteins C1/C2 OS=Homo sapiens OX=9606 GN=HNRNPC PE=1 SV=4	33.67	306	0.560531	-0.835134	-	2	22.3201	23.1552
E7ENZ3	CCT5	T-complex protein 1 subunit epsilon OS=Homo sapiens OX=9606 GN=CCT5 PE=1 SV=1	53.848	486	0.535938	-0.899862	-	2	21.1708	22.0706
H7BZ94	P4HB	Protein disulfide-isomerase OS=Homo sapiens OX=9606 GN=P4HB PE=1 SV=2	52.502	464	0.53321	-0.907223	-	2	22.6956	23.6029
P08758	ANXA5	Annexin A5 OS=Homo sapiens OX=9606 GN=ANXA5 PE=1 SV=2	35.937	320	0.530524	-0.914511	-	2	24.1773	25.0918
Q09666	AHNAK	Neuroblast differentiation-associated protein AHNAK OS=Homo sapiens OX=9606 GN=AHNAK PE=1 SV=2	629.101	5890	0.518172	-0.948497	-	2	25.5269	26.4754
B8ZZ54	HSPE1	10 kDa heat shock protein, mitochondrial OS=Homo sapiens OX=9606 GN=HSPE1 PE=1 SV=1	5.19	47	0.517211	-0.951174	-	2	22.1211	23.0723
C9J3L8	SSR1	Signal sequence receptor subunit alpha OS=Homo sapiens OX=9606 GN=SSR1 PE=1 SV=1	29.573	265	0.516917	-0.951995	-	2	20.3371	21.2891
B5MCT8	RPS9	40S ribosomal protein S9 OS=Homo sapiens OX=9606 GN=RPS9 PE=1 SV=1	16.628	139	0.501863	-0.994636	-	2	20.3026	21.2973
P13693	TPT1	Translationally-controlled tumor protein OS=Homo sapiens OX=9606 GN=TPT1 PE=1 SV=1	19.595	172	0.489859	-1.02956	-	2	22.6131	23.6426
A0A0C4DFV9	SET	Protein SET OS=Homo sapiens OX=9606 GN=SET PE=1 SV=1	31.124	266	0.480151	-1.05844	-	2	21.8299	22.8883
A0A087WYR3	TPD52L2	Tumor protein D54 OS=Homo sapiens OX=9606 GN=TPD52L2 PE=1 SV=1	23.765	222	0.477945	-1.06508	-	2	21.8897	22.9548
P04406	GAPDH	Glyceraldehyde-3-phosphate dehydrogenase OS=Homo sapiens OX=9606 GN=GAPDH PE=1 SV=3	36.053	335	0.472443	-1.08179	-	2	26.9381	28.0199
Q5T8U5	SURF4	Surfeit locus protein 4 OS=Homo sapiens OX=9606 GN=SURF4 PE=1 SV=1	21.128	186	0.465185	-1.10412	-	2	19.4299	20.534
E5RGN3	ATOX1	Copper transport protein ATOX1 OS=Homo sapiens OX=9606 GN=ATOX1 PE=1 SV=1	6.33	59	0.458055	-1.12641	-	2	21.6193	22.7457
V9GYZ6	EPRS1	Glutamyl-tRNA synthetase (Fragment) OS=Homo sapiens OX=9606 GN=EPRS1 PE=1 SV=1	109.041	968	0.452507	-1.14399	-	1	18.5966	19.7406
D6RE83	UCHL1	Ubiquitin carboxyl-terminal hydrolase OS=Homo sapiens OX=9606 GN=UCHL1 PE=1 SV=1	23.175	207	0.448643	-1.15636	-	2	22.5674	23.7238
A8MXH2	NAP1L4	Nucleosome assembly protein 1-like 4 (Fragment) OS=Homo sapiens OX=9606 GN=NAP1L4 PE=1 SV=2	18.153	156	0.444554	-1.16957	-	2	20.0447	21.2143
E9PP27		Uncharacterized protein (Fragment) OS=Homo sapiens OX=9606 PE=1 SV=1	6.753	58	0.409006	-1.28981	-	2	21.137	22.4268
Q99497	PARK7	Parkinson disease protein 7 OS=Homo sapiens OX=9606 GN=PARK7 PE=1 SV=2	19.891	189	0.404795	-1.30474	-	2	21.9918	23.2966
Q9Y3I0	RTCB	RNA-splicing ligase RtcB homolog OS=Homo sapiens OX=9606 GN=RTCB PE=1 SV=1	55.21	505	0.387531	-1.36762	-	2	20.4156	21.7832
P31948	STIP1	Stress-induced-phosphoprotein 1 OS=Homo sapiens OX=9606 GN=STIP1 PE=1 SV=1	62.639	543	0.376693	-1.40854	-	2	21.2979	22.7065
Q5T123	SH3BGRL3	SH3 domain-binding glutamic acid-rich-like protein 3 OS=Homo sapiens OX=9606 GN=SH3BGRL3 PE=1 SV=1	9.381	88	0.375101	-1.41465	-	2	21.8374	23.2521
P67809	YBX1	Y-box-binding protein 1 OS=Homo sapiens OX=9606 GN=YBX1 PE=1 SV=3	35.924	324	0.37395	-1.41908	-	2	21.3512	22.7703
Q9NP97	DYNLRB1	Dynein light chain roadblock-type 1 OS=Homo sapiens OX=9606 GN=DYNLRB1 PE=1 SV=3	10.922	96	0.326667	-1.61411	-	2	21.5409	23.155
Q9UJS0	SLC25A13	Calcium-binding mitochondrial carrier protein Aralar2 OS=Homo sapiens OX=9606 GN=SLC25A13 PE=1 SV=2	74.176	675	0.286442	-1.80369	-	1	18.968	20.7717
H7BZ45	COMT	Catechol O-methyltransferase (Fragment) OS=Homo sapiens OX=9606 GN=COMT PE=1 SV=1	16.923	152	0.274108	-1.86718	-	2	20.5623	22.4294
U3KQM0	PGRMC2	Membrane-associated progesterone receptor component 2 OS=Homo sapiens OX=9606 GN=PGRMC2 PE=1 SV=1	10.516	91	0.26803	-1.89953	-	1	19.1192	21.0187
H0YL43	RCN2	Reticulocalbin-2 (Fragment) OS=Homo sapiens OX=9606 GN=RCN2 PE=1 SV=1	17.721	155	0.240484	-2.05599	-	1	19.479	21.535
H0YK49	ETFA	Electron transfer flavoprotein subunit alpha OS=Homo sapiens OX=9606 GN=ETFA PE=1 SV=1	24.16	229	0.206714	-2.2743	-	1	18.6107	20.885
H0YBI4	PDLIM5	PDZ and LIM domain protein 5 (Fragment) OS=Homo sapiens OX=9606 GN=PDLIM5 PE=1 SV=1	21.769	196	0.2051	-2.2856	-	1	17.6655	19.9511
Q14192	FHL2	Four and a half LIM domains protein 2 OS=Homo sapiens OX=9606 GN=FHL2 PE=1 SV=3	32.193	279	0.127701	-2.96916	-	1	18.5786	21.5477
P00441	SOD1	Superoxide dismutase [Cu-Zn] OS=Homo sapiens OX=9606 GN=SOD1 PE=1 SV=2	15.936	154	0.120695	-3.05056	-	1	18.8837	21.9343
Q9Y224	RTRAF	RNA transcription, translation and transport factor protein OS=Homo sapiens OX=9606 GN=RTRAF PE=1 SV=1	28.068	244	0.0812693	-3.62115	-	1	19.1898	22.811
P18206	VCL	Vinculin OS=Homo sapiens OX=9606 GN=VCL PE=1 SV=4	123.799	1134	0.0439163	-4.5091	-	1	17.3384	21.8475
